# Supplementary material for: Molecular basis for assembly of the shieldin complex and its implications for NHEJ
Source: Nat Commun. 2020 Apr 24;11:1972. doi: 10.1038/s41467-020-15879-5 (PMC7181697; doi:10.1038/s41467-020-15879-5)
Supplement: Supplementary file 4 — Source Data [file 41467_2020_15879_MOESM4_ESM.xlsx]

## Sheet: Figures 2d-g
	Syringe	Cell	KD1	KD2	KD3	mean KD	STDEVP
			(μM)	(μM)	(μM)	(μM)
	REV7E35A-SHLD3(1-82)	REV7K129A	0.25	0.3	0.28	0.28	0.02
	REV7K44A-SHLD3(1-82)	REV7K129A	0.09	0.11	0.12	0.11	0.01
	REV7K129A-SHLD3(1-82)	REV7K129A	ND	ND	ND
	REV7K190A-SHLD3(1-82)	REV7K129A	ND	ND	ND

## Sheet: Figures 3c-e
	Syringe	Cell	KD1	KD2	KD3	mean KD	STDEVP
			(μM)	(μM)	(μM)	(μM)
	REV7K44A-SHLD3(1-82) F38A	REV7K129A	1.7	1.9	1.7	1.8	0.09
	REV7K44A-SHLD3(38-82)	REV7K129A	0.71	0.3	0.4	0.47	0.17
	REV7K44A-SHLD3(28-82)	REV7K129A	0.21	0.2	0.18	0.2	0.01

## Sheet: Figures 4b-g
	Syringe	Cell	KD1	KD2	KD3	mean KD	STDEVP
			(μM)	(μM)	(μM)	(μM)
	cREV1 CTD	REV7K44A-SHLD3(38-82)	ND	ND	ND
	cREV1 CTD	REV7K44A-SHLD3(45-82)	1.7	1.24	1.11	1.4	0.25
	cREV1 CTD	REV7WT-REV3(1871-2021)	1.4	1.3	2.2	1.6	0.4
	cREV1 CTD	REV7K44A-SHLD3(1-82)	ND	ND	ND
	cREV1 CTD	REV7K44A-SHLD3(1-82) 5A	1.04	1.05	1.25	1.1	0.1
	cREV1 CTD	REV7K44A-SHLD3(1-82) F38A	4.8	7.3	7.4	6.5	1.2

## Sheet: figures  5e and 7d
	Group		Group		Group		Group		Group		Group
Intensity Percent (%)	CON-1	42.71	WT-1	46.71	44-1	45.87	63-1	31.1	171-1	41.31	190-1	40.26
	CON-2	46.02	WT-2	47.04	44-2	45.83	63-2	35.47	171-2	41.14	190-2	39
	CON-3	50.12	WT-3	48.5	44-3	48.66	63-3	35.13	171-3	41.38	190-3	39.77
GFP(transfection efficiency) (%)	CON-1	38	WT-1	38.4	44-1	38.5	63-1	41.3	171-1	41	190-1	43.1
	CON-2	37.9	WT-2	36.6	44-2	37.9	63-2	37.9	171-2	39.9	190-2	41.5
	CON-3	41.5	WT-3	40.1	44-3	38.9	63-3	40.5	171-3	41.8	190-3	42.7
Intensity Percent (%) / GFP(transfection efficiency) (%)	CON-1	1.12395	WT-1	1.21641	44-1	1.19143	63-1	0.753027	171-1	1.00756	190-1	0.934107
	CON-2	1.21425	WT-2	1.28525	44-2	1.20923	63-2	0.935884	171-2	1.03108	190-2	0.939759
	CON-3	1.20771	WT-3	1.20948	44-3	1.2509	63-3	0.867407	171-3	0.989952	190-3	0.931382
Normalize to control vector	CON-1	0.950911	WT-1	1.02914	44-1	1.008	63-1	0.637095	171-1	0.852443	190-1	0.790297
	CON-2	1.02731	WT-2	1.08738	44-2	1.02307	63-2	0.791801	171-2	0.872339	190-2	0.795079
	CON-3	1.02178	WT-3	1.02327	44-3	1.05832	63-3	0.733867	171-3	0.837545	190-3	0.787992

## Sheet: Figures 7c and 7e
	Syringe	Cell	KD1	KD2	KD3	mean KD	STDEVP
			(μM)	(μM)	(μM)	(μM)
	MBP-SHLD2(1-60)	REV7W171A-SHLD3(1-82)	0.044	0.05	0.083	0.059	0.017
	MBP-SHLD2(1-60)	REV7Y63A-SHLD3(1-82)	0.39	0.98	0.44	0.6	0.27
	SHLD3(1-82)	REV7Y63A	0.17	0.21	0.1	0.16	0.046
	SHLD3(1-82)	REV7W171A	0.19	0.16	0.16	0.17	0.014

## Sheet: Figures 8a and 8c
	Syringe	Cell	KD1	KD2	KD3	mean KD	STDEVP
			(μM)	(μM)	(μM)	(μM)
	REV3(1847-1906)	REV7E35A-SHLD3(1-82)-REV7K129A	0.053	0.049	0.037	0.046	0.0068
	REV7E35A-SHLD3(1-82)	REV7K129A-REV3(1847-1906)	4.3	5.6	9.9	6.6	2.4

## Sheet: Supplementary Figures 4a-4b
	Syringe	Cell	KD1	KD2	KD3	mean KD	STDEVP
			(μM)	(μM)	(μM)	(μM)
	REV7K44A-SHLD3(45-82)	REV7K129A	4.2	3.8	4.2	4.1	0.19
	REV7K44A-SHLD3(1-82) 5A	REV7K129A	2.1	3	4.8	3.3	1.1

## Sheet: Supplementary Figures 5a-5b
	Syringe	Cell	KD1	KD2	KD3	mean KD	STDEVP
			(μM)	(μM)	(μM)	(μM)
	REV7E35A-SHLD3(1-82)	REV7K129A+MBP-SHLD2(1-60)	0.041	0.054	0.085	0.06	0.019
	REV7K44A-SHLD3(1-82)	REV7K129A+MBP-SHLD2(1-60)	0.62	0.27	0.35	0.41	0.15

## Sheet: Supplementary Figures 7d-7e
	Syringe	Cell	KD1	KD2	KD3	mean KD	STDEVP
			(μM)	(μM)	(μM)	(μM)
	SHLD3(1-82)	REV7WT	0.075	0.25	0.075	0.13	0.083
	MBP-REV3(1871-2021)	REV7W171A-SHLD3(1-82)	0.55	0.89	1.74	1.06	0.5
	MBP-REV3(1871-2021)	REV7Y63A-SHLD3(1-82)	12	53	47	37	18

## Sheet: Supplementary Figures 8b-8c
	Syringe	Cell	KD1	KD2	KD3	mean KD	STDEVP
			(μM)	(μM)	(μM)	(μM)
	REV3(1847-1906)	REV7K129A	0.0046	0.0084	0.0089	0.0073	0.0019
	SHLD3(1-82)	REV7K129A	0.0087	0.0029	0.0027	0.0048	0.0028
